# Supplementary material for: Measuring quality of life in Duchenne muscular dystrophy: a systematic review of the content and structural validity of commonly used instruments
Source: Health Qual Life Outcomes. 2020 Aug 3;18:263. doi: 10.1186/s12955-020-01511-z (PMC7397669; doi:10.1186/s12955-020-01511-z)
Supplement: Supplementary file 2 — Additional file 2. Example COSMIN ratings KIDSCREEN-52. Example COSMIN content validity rating spreadsheet for the KIDSCREEN-52. [file 12955_2020_1511_MOESM2_ESM.xlsx]

## Sheet: Risk of bias
COSMIN box 1. Standards for evaluating the quality of PROM development
Check the COSMIN website to see if the quality of the PROM development was already rated in another review
Ratings: V= very good; A = adequate; D = doubtful; I = inadequate; NA= not applicable
			PROM
			KIDSCREEN
1a. PROM design
General design requirements			Rater 1	Rater 2	Consensus
1	Is a clear description provided of the construct to be measured?		V	V	V
2	Is the origin of the construct clear: was a theory, conceptual framework or disease model used or clear rationale provided to define the construct to be measured?		V	V	V
3	Is a clear description provided of the target population for which the PROM was developed?		V	V	V
4	Is a clear description provided of the context of use (i.e. discriminative, evaluative purpose, and/or predictive)		V	V	V
5	Was the PROM development study performed in a sample representing the target population for which the PROM was developed?		V	V	V
Concept elicitation (relevance and comprehensiveness)			Rater 1	Rater 2	Consensus
6	Was an appropriate qualitative data collection method used to identify relevant items for a new PROM?		V	V	V
7	Were skilled group moderators/ interviewers used?		V	V	V
8	Were the group meetings or interviews based on an appropriate topic or interview guide?		A	A	A
9	Were the group meetings or interviews recorded and transcribed verbatim?		V	V	V
10	Was an appropriate approach used to analyse the data?		V	V	V
11	Was at least part of the data coded independently?		V	V	V
12	Was data collection continued until saturation was reached?		A	A	A
13	For quantitative studies: was the sample size appropriate?		NA	NA	NA
	SUBTOTAL QUALITY CONCEPT ELICITATION STUDY Lowest score of items 6-13		A	A	A
	TOTAL QUALITY OF THE PROM DESIGN Lowest score of items 1-13		A	A	A
1b. Cognitive interview study or other pilot test
			Rater 1	Rater 2	Consensus
14	Was a cognitive interview study or other pilot test performed? If NO skip items 15-35		V	V	V
General design requirements			Rater 1	Rater 2	Consensus
15	Was the cognitive interview study or other pilot test performed in a sample representing the target population?		A	A	A
Comprehensibility			Rater 1	Rater 2	Consensus
16	Were patients asked about the comprehensibility of the PROM? If NO or not clear, skip items 17-25		V	V	V
			Rater 1	Rater 2	Consensus
17	Were all items tested in their final form?		A	A	A
18	Was an appropriate qualitative method used to assess the comprehensibility of the PROM instructions, items, response options, and recall period?		A	A	A
19	Was each item tested in an appropriate number of patients?		V	V	V
20	Were skilled interviewers used?		D	D	D
21	Were the interviews based on an appropriate interview guide?		A	D	D
22	Were the interviews recorded and transcribed verbatim?		D	D	D
23	Was an appropriate approach used to analyse the data?		A	D	A
24	Were at least two researchers involved in the analysis?		A	D	A
25	Were problems regarding the comprehensibility of the PROM instructions, items, response options, and recall period appropriately addressed by adapting the PROM?		A	V	V
		SUBTOTAL QUALITY OF COMPREHENSIBILITY STUDY Lowest score of items 15-25	D	D	D
Comprehensiveness			Rater 1	Rater 2	Consensus
26	Were patients asked about the comprehensiveness of the PROM? If NO or not clear, skip items 27-35		D	D	D
			Rater 1	Rater 2	Consensus
27	Was the final set of items tested?
28	Was an appropriate method used for assessing the comprehensiveness of the PROM?
29	Was each item tested in an appropriate number of patients?
30	Were skilled interviewers used?
31	Were the interviews based on an appropriate interview guide?
32	Were the interviews recorded and transcribed verbatim?
33	Was an appropriate approach used to analyse the data?
34	Were at least two researchers involved in the analysis?
35	Were problems regarding the comprehensiveness of the PROM appropriately addressed by adapting the PROM?
	SUBTOTAL QUALITY OF COMPREHENSIVENESS STUDY Lowest score of items 15, 26-35		D	D	D
		TOTAL QUALITY OF THE PILOT STUDY Lowest score of items 14-35	D	D	D
		TOTAL QUALITY OF THE PROM DEVELOPMENT STUDY Lowest score of items 1-35	D	D	D

## Sheet: Content validity assessment
Criteria for content validity
To fill in ratings use apostrophe (') before the + / - / ± / ? signs
Score: + = sufficient; - = insufficient; ? = indeterminate; ± = inconsistent
PROM (subscale)		PROM development study	PROM development study	PROM development study	Content validity study 1	Content validity study 1	Content validity study 1	Content validity study 22	Content validity study 22	Content validity study 22	Rating of reviewers	Rating of reviewers	Rating of reviewers	OVERALL RATINGS PER PROM3	OVERALL RATINGS PER PROM3	OVERALL RATINGS PER PROM3	QUALITY OF EVIDENCE	QUALITY OF EVIDENCE	QUALITY OF EVIDENCE
		+ / - / ± / ?	+ / - / ± / ?	+ / - / ± / ?	+ / - / ± / ?	+ / - / ± / ?	+ / - / ± / ?	+ / - / ± / ?	+ / - / ± / ?	+ / - / ± / ?	+ / - / ?	+ / - / ?	+ / - / ?	+ / - / ± / ?	+ / - / ± / ?	+ / - / ± / ?	High, moderate, low, very low	High, moderate, low, very low	High, moderate, low, very low
		rater 1	rater 2	consensus	rater 1	rater 2	consensus	rater 1	rater 2	consensus	rater 1	rater 2	consensus	rater 1	rater 2	consensus	rater 1	rater 2	consensus
Relevance
1	Are the included items relevant for the construct of interest?1	+	+	+							+	+	+
2	Are the included items relevant for the target population of interest?1	+	+	+							+	+	+
3	Are the included items relevant for the context of use of interest?1	+	+	+							+	+	+
4	Are the response options appropriate?	+	+	+							+	+	+
5	Is the recall period appropriate?	+	+	+							+	+	+
	RELEVANCE RATING (+ / - / ± / ?)	+	+	+							+	+	+	+	+	+
Comprehensiveness
6	Are all key concepts included?	+	+	+							+	+	+
	COMPREHENSIVENESS RATING (+ / - / ± / ?)	+	+	+							+	+	+	+	+	+
Comprehensibility
7	Are the PROM instructions understood by the population of interest as intended?	?	?	?
8	Are the PROM items and response options understood by the population of interest as intended?	?	?	?
9	Are the PROM items appropriately worded?										+	+	+
10	Do the response options match the question?										+	+	+
	COMPREHENSIBILITY RATING (+ / - / ± / ?)	?	?	?							+	+	+	+	+	+
	CONTENT VALIDITY RATING (+ / - / ± / ?)	+	+	+							+	+	+	+	+	+	Low	Low	Low
1 These criteria refer to the construct, population, and context of use of interest in the systematic review.
2 Add more columns if more content validity studies are available
3 If ratings are inconsistent between studies, consider using separate tables for subgroups of studies with consistent results.
Rules for synthesis applied:
Content validity rating per study					Overall ratings per PROM								Overall content validity ratings
+	The RELEVANCE RATING is +, the COMPREHENSIVENESS RATING is +, and the COMPREHENSIBILITY RATING is +					PROM development study	Content validity study*	Rating of reviewers		OVERALL RATINGS PER PROM†			Relevance	Comprehensiveness	Comprehensibility		OVERALL RATING††
-	The RELEVANCE RATING is -, the COMPREHENSIVENESS RATING is -, and the COMPREHENSIBILITY RATING is -				IF:	+	+	+	THEN:	+		IF:	+	+	+	THEN:	+
±	At leaast one of the ratings is + and at least one of the ratings is -				IF:	-	-	-	THEN:	-		IF:	-	-	-	THEN:	-
?	Two or more of the ratings are rated ?				IF:	±	±	±	THEN:	±		IF:	±	±	±	THEN:	±
From Terwee CB, Prinsen C, Chiarotto A, de Vet H, Bouter LM, Alonso J, Westerman MJ, Patrick DL, Mokkink LB: COSMIN methodology for assessing the content validity of PROMs–user manual. 2018.					IF:	?	?	?	THEN:	?		IF:	?	?	?	THEN:	?
					IF:	+	+	-	THEN:	+		IF:	+	+	-	THEN:	±
					IF:	+	-	-	THEN:	-		IF:	+	-	-	THEN:	±
					IF:	+	-	+	THEN:	±		IF:	+	-	+	THEN:	±
					IF:	-	+	+	THEN:	+		IF:	-	+	+	THEN:	±
					IF:	-	-	+	THEN:	-		IF:	-	-	+	THEN:	±
					IF:	-	+	-	THEN:	±		IF:	-	+	-	THEN:	±
					IF:	+	+	±	THEN:	+		IF:	+	+	±	THEN:	+
					IF:	+	±	±	THEN:	±		IF:	+	±	±	THEN:	±
					IF:	+	±	+	THEN:	+		IF:	+	±	+	THEN:	+
					IF:	±	+	+	THEN:	+		IF:	±	+	+	THEN:	+
					IF:	±	±	+	THEN:	±		IF:	±	±	+	THEN:	±
					IF:	±	+	±	THEN:	+		IF:	±	+	±	THEN:	±
					IF:	-	-	±	THEN:	-		IF:	-	-	±	THEN:	-
					IF:	-	±	±	THEN:	±		IF:	-	±	±	THEN:	±
					IF:	-	±	-	THEN:	-		IF:	-	±	-	THEN:	-
					IF:	±	±	-	THEN:	±		IF:	±	±	-	THEN:	±
					IF:	±	-	-	THEN:	-		IF:	±	-	-	THEN:	-
					IF:	±	-	±	THEN:	-		IF:	±	-	±	THEN:	±
					IF:	+	+	?	THEN:	+		IF:	+	+	?	THEN:	+
					IF:	+	?	?	THEN:	+		IF:	+	?	?	THEN:	+
					IF:	+	?	+	THEN:	+		IF:	+	?	+	THEN:	+
					IF:	?	+	+	THEN:	+		IF:	?	+	+	THEN:	+
					IF:	?	?	+	THEN:	+		IF:	?	?	+	THEN:	+
					IF:	?	+	?	THEN:	+		IF:	?	+	?	THEN:	+
					IF:	-	-	?	THEN:	-		IF:	-	-	?	THEN:	-
					IF:	-	?	?	THEN:	-		IF:	-	?	?	THEN:	-
					IF:	-	?	-	THEN:	-		IF:	-	?	-	THEN:	-
					IF:	?	-	-	THEN:	-		IF:	?	-	-	THEN:	-
					IF:	?	?	-	THEN:	-		IF:	?	?	-	THEN:	-
					IF:	?	-	?	THEN:	-		IF:	?	-	?	THEN:	-
					IF:	±	±	?	THEN:	±		IF:	±	±	?	THEN:	±
					IF:	±	?	?	THEN:	±		IF:	±	?	?	THEN:	±
					IF:	±	?	±	THEN:	±		IF:	±	?	±	THEN:	±
					IF:	?	±	±	THEN:	±		IF:	?	±	±	THEN:	±
					IF:	?	?	±	THEN:	±		IF:	?	?	±	THEN:	±
					IF:	?	±	?	THEN:	±		IF:	?	±	?	THEN:	±
					IF:	+	-	±	THEN:	±		IF:	+	-	±	THEN:	±
					IF:	+	-	?	THEN:	-		IF:	+	-	?	THEN:	±
					IF:	+	±	-	THEN:	±		IF:	+	±	-	THEN:	±
					IF:	+	±	?	THEN:	±		IF:	+	±	?	THEN:	±
					IF:	+	?	-	THEN:	±		IF:	+	?	-	THEN:	±
					IF:	+	?	±	THEN:	+		IF:	+	?	±	THEN:	±
					IF:	-	+	±	THEN:	±		IF:	-	+	±	THEN:	±
					IF:	-	+	?	THEN:	±		IF:	-	+	?	THEN:	±
					IF:	-	±	+	THEN:	±		IF:	-	±	+	THEN:	±
					IF:	-	±	?	THEN:	±		IF:	-	±	?	THEN:	±
					IF:	-	?	+	THEN:	±		IF:	-	?	+	THEN:	±
					IF:	-	?	±	THEN:	-		IF:	-	?	±	THEN:	±
					IF:	±	+	-	THEN:	±		IF:	±	+	-	THEN:	±
					IF:	±	+	?	THEN:	+		IF:	±	+	?	THEN:	+
					IF:	±	-	+	THEN:	±		IF:	±	-	+	THEN:	±
					IF:	±	-	?	THEN:	-		IF:	±	-	?	THEN:	±
					IF:	±	?	+	THEN:	±		IF:	±	?	+	THEN:	±
					IF:	±	?	-	THEN:	±		IF:	±	?	-	THEN:	±
					IF:	?	+	-	THEN:	+		IF:	?	+	-	THEN:	±
					IF:	?	+	±	THEN:	+		IF:	?	+	±	THEN:	±
					IF:	?	-	+	THEN:	-		IF:	?	-	+	THEN:	±
					IF:	?	-	±	THEN:	-		IF:	?	-	±	THEN:	±
					IF:	?	±	+	THEN:	±		IF:	?	±	+	THEN:	±
					IF:	?	±	-	THEN:	±		IF:	?	±	-	THEN:	±
					*Synthesised ratings for '?' are the same as if this element was missing, as ratings are based on available evidence only									††Equal weight applied to relevance, comprehensiveness, and comprehensibility
					†Greater weight applied to content validity study, then development study, then reviewer ratings
